# Supplementary material for: Microfluidic Gastrointestinal Cell Culture Technologies—Improvements in the Past Decade
Source: Biosensors (Basel). 2024 Sep 19;14(9):449. doi: 10.3390/bios14090449 (PMC11429516; doi:10.3390/bios14090449)
Supplement: Supplementary file 1 [file biosensors-14-00449-s001.zip]

Archive with 1 entries (1 files):
- biosensors-3159432-supplementary.pdf
